# Supplementary material for: Design and effects of outcome-based payment models in healthcare: a systematic review
Source: Eur J Health Econ. 2018 Jul 5;20(2):217–32. doi: 10.1007/s10198-018-0989-8 (PMC6438941; doi:10.1007/s10198-018-0989-8)
Supplement: Supplementary file 3 — Supplementary material 3 (XLSX 91 KB) [file 10198_2018_989_MOESM3_ESM.xlsx]

## Sheet: information OBPM's
	model	year + country	involved healthcare payer	target population		involved healthcare providers			Measures									payments										other
				which patients are targeted?	type of allocation of patients to provider?	single prov.?/ multiple prov.?/ integrated care?	provider type (prim./sec./ pharm./spclst/ nurses/fysio)	voluntary or compulsory participation?	which outcome measures (+ year of validity)	total number of measures used (+ year of validity)	weighted % of outcome measures (eventually: % of total income) + calculation (+ year of validity)	improvement potential of measures before reform?	provider involment in development?	measures reported by/ retrieved from	risk-mitigating measures? (to prevent risk selection)	publication of achieved scores?	feedback to providers?	type of incentive? (Bonus/ penalty)	payment types and description	payment to organisation or individual provider?	different clinical area's?	… per: service / integr care / hospitalization / patient per period / per insured per period	maximum payment / penalty size?	absolute/ relative/ improvement targets?	payment frequency?	contract terms?	spending of retrieved bonusses?
1	AQC	since 2009; USA	Blue Cross Blue Shields Massachusetts (private)	BCBS insured, all care (psychiatric care, hospitals, rehabilitation, long-term care, medication, poli-clinic)	?	multiple providers with primary care physicians 2009: 8 care organisations: 3200 specialists and 1600 primary care physicians (25% of BSBC HMO) taking care of 30% of the BSBC insured 2011: 44% of all BCBS insured recieve care from AQC physician (=11% of the state). 2012: 12 'care organisations'	care organisations'	voluntary	Cholesterol levels; HbA1c levels; blood pressure	primary care: 32 hospital care: 33	primarycare: 5/32 adjusted (outcomes x3) = 35,7% hospital care: 5/33 adjusted (outcomes x3) = 34,9%	yes, as well on quality and on costs before 2009	?	providers	yes, budgets are annually indexed and corrected for health risks of the registered patients by using claimsdata	?	monthly feedback reports about quality and budget spending. And conferences	shared savnings and bonusses	based on the risk% of the budgets (50-100%) - shared savings on budgets - bonus on indicators on primary care - bonus on indicators evry indicators has 5 targets: 1 is median en 5 is highest possible. 2,3, and 4 are lineair points between 1 and 5. S-shaped curve between overall score and payment	?	partially, indicators only for primary care and hospital care	ex ante budget per insured with growth restrictions + bonusses for targets. All F4S-cost go out of these budgets	budgets: no max; P4P: max 10% of budget (5% on indicators for primarycare and 5% for hospital care) budgets: corridors to protect providers of financial risks	absolute and relative	budgets: annual	5 y	?	1. to have a contract, the organisation has to have a minimum number of patients (5000-10000, dependent on risk sharing), with a BCBS product
2	CQUIN	since 2010; UK (england)	NHS	English inhabitants	n.a.	acute care, ambulance, mental health, home care	primary ( additional therapists, home care); secondairy (hospitals)	non-acute care:compulsory; hospitals voluntary	locally designed; but have to contain patient experiences, patient safety, efficacy, innovation. Outcome indicators and national indicators are prefered	differs locally	differs locally	?	providers decide which measures are used locally. Little government influence	providers	risk adjustments per indicator possible	?	?	penalties	penalty on contract prices. First year 0,5%, second 1,5%, third, 2,5%.	?	locally designed	contracts	minus 2,5% of contracted budget	differs locally	annual	?	n.a.
3	HQID	2003-2009; USA	CMS (Medicare&Medicaid; public) + Premier inc. (corporation of hospitals; private)	All hospitalised medicare patients of >65 years in the relevant clinical area's. (for patients <65, measures were measured, but no payments)	n.a.	266 hopsitals (single provider)	hospitals	voluntary	mortality; readmission rate; post-ok haemorrhage; post-ok physiologic /metabolic derangement	AMI 9 CABG 8 HF 4 Pneumonie 7 hip & knee repl 6 total: 34	AMI 1/9 (11,1%) CABG 3/8 (37,5%) HF 0/4 Pneumonie 0/7 hip & knee repl 3/6 (50%) total: 7/34 no adjustments	?	measures chosen by 'quality instititions' based on evidence	aangeleverd door ziekenhuizen zelf via HIQR systeem van CMS	controled by case mix, and possibility for 'exception reporting" on clinical arguments	yes, by HIQR system of CMS	yes, by HIQR system of CMS	first 3 years only bonusses, later also penalties	first 3 years: top 10% -> +2% on DRG's 10-20% --> +1% on DRG's (avarage $8,2m/y) later: multiple designs. - -2% for 20% worst - improvement targets for top 20% improvement - extra on DRG for top 50% and top 20% (avarage $12m/y)	?	yes, 5 areas: 3 OBPM (AMI, CABG, hip & knee replacements); 2 non OBPM (Pneumonia, Hearth failure)	per patient per hospitalisation	max 2% on DRG's	first phase: relative. 2nd phase :relative and improvement	? Per DRG	?	no restrictions	1. to recieve payments, hospitals had to treat at least 30 patients in the relevant clinical area.
4	HRRP	since 2012, USA	Medicare	hospital care for Medicare patients with acute myocardial infarction, heart failure, and pneumonia	n.a.	single provider model	hospitals	?	30-day hospital readmissions for acute myocardial infarction, heart failure, and pneumonia	1	100% (1/1)	?	?	?	adjused for age, sex, co-morbidities	?	?	penalties	penalties when below 3-year average readmission rate	?	acute myocardial infarction, heart failure, and pneumonia	per year(?)	2012-14: max -1% p/drg's 2015+: max -3% p/drg's	relative	?	?	?
5	Hudson Health Plan	since 2004; USA (New York)	Medicaid	medicaid insured (low income) in a region in NY. +- 100.000 people (7% of them being adults with diabetes)	n.a.	all 118 primary care practices in the region	primary care	?	HbA1c (<7%; <9%; 1% lower than last year); bloodpresure (<130/80; <140/90; 10mmHg lower than last year); LDL-C level (<100; <130), negative microalbumine test	20	140/300 = 46,7%	?	?	physicians	?	no	annually by a report made bij hudson. Providers can controll their results and sent additional information	bonusses	peice-rate' : fixed prices per indicator per patient.	?	diabetes only	per patient per year	$300,- per patient	absolute	annual	?	?
6	Maryland HACP	since 2008; USA	multiple (but CMS initiative)	all hospitalised patients	n.a.	single: hospitals	hospitals	?	hospital acquired conditions	1	100% (want alleen complicaties)	?	?	hospitals	yes, risk adjusted (looks like casemix adjusted)	?	?	bonusses and penalties	hospitals expected risks are calculated based on the state avarage of last year, corrected for patient severity.	organisation	yes, complications only	per hospitalisation	max penalty 2%	relative	annual	?	?
7	MSSP	since 2012, USA	CMS Medicare	CMS Medicare insured	retrospective (based on given care)	integrated care model	all participating providers involved in targeted care	voluntary	blood pressure; HbA1C levels; cholesterol levels	33	6/33 = 18,2%	?	?	providers	option for no downside risks. Corrected for population characteristics	?	?	shared savings and quality payments (bonusses)	2 forms: - 2 forms of shared savings: 1). upside + downside risk; or 2). only upside risk. both based on 'spending target' (based on previous years). Global budget. - quality payments based on measure set - a minimum of 2% kostenreduction is necessary in order to receive shared savings	organisation	no	(kind of) budget per insured per period. F4S out of these budget	shared savings: max 5% (y1), 7,5% (y2), 10% (y3) of medicare spending	combined absolute & improvement	budgets annual (?)	3+ y	?	1. no exclusive contracts 2. only for organisations with at least 5000 patients
8	PAMC P4P	since 2007; USA	PAMF (foundation); health care organisation	all patients of targeted providers	n.a.	single	primary healthcare physicians: all PCPs (n = 179) at PAMC practicing family medicine, general internal medicine, or pediatrics participated in the physician incentive program	?	2007: 3: bloodpressure 130/80, Hbac <7%, LDL <100mg/dl	2007: 15 measures	3/15 = 20%	?	It was designed via a consensus process among representatives of the participating physicians with regard to the definitions of quality measures, the inclusion and exclusion rules among patients for each measure, and the incentive formulas	health records	case mix	the doctors could see each other’s grades online	yes, reports, quarterly	bonusses	directly to physician check. In brief, the physicians set targets for each measure. Physicians received varying points for achieving minimal, average, and stretch goals based on the percentage of their patients achieving the target. The bonus was based on the percentage of potentially achievable points actually earned.	individual	all areas (in primary care), maar uitkomsten alleen bij diabeteszorg	per period (year?)	$5000,- per y (of 1250 per quarter) = 2,5% salary	absolute	annual (quarterly als experiment)	?	?	initiated by PAMF (foundation)
9	Pioneer ACO	since 2012, USA	CMS Medicare	CMS Medicare insured	prospective, based on subscription of patients in practice	integrated care model	all participating providers involved in targeted care	voluntary	blood pressure; HbA1C levels; cholesterol levels	33	6/33 = 18,2%	?	?	providers	limmited downside risk for providers. Corrected for population characteristics	?	?	shared savings and quality payments (bonusses)	shared savings (upside + downside risk) based on 'spending target' (based on previous years) Global budget + quality payments based on measure set	organisation	no	(kind of) budget per insured per period. F4S out of these budget (achteraf berekenen)	shared savings: max 5% (y1), 7,5% (y2), 10% (y3) of medicare spending	compbined absolute & improvement	budgets annual (?)	3+ y	?	1. no exclusive contracts 2. only for organisations with at least 15000 patients
10	QOF	since 20014; UK	NHS	primary care patients	n.a.	single provider: primary health physician	GP's (8600)	voluntary	blood pressure, HbA1C levels; cholesterol levels; lithium levels	2004: 146 2004 - 2014: +- 140 vanaf 2014: less?		?	influence on the incorporation of exception reporting	providers	exception reporting	yes , on website: (http://qof.hscic.gov.uk).	on website	bonusses	P4P: up to 2014: ninumum and maximum target for every indicator. maximum target = maximum number of points. max numebr of points = 1000. reward (% of annual budget) based on number of points	organisation	2004: in 4 domeinen: chronic care (60%), organisation (30%), patient experience (<1%), other (10%) 2012: 'organisation' changed into 'public health'. Chronic care 10 diseases: coronary heart disease, diabetes,hypertension, stroke, asthma, chronic obstructive pulmonary disease, epilepsy, mental health, hypothyroidism and cancer	per service	tot 2014: 25% of annual budget; after 2014 decrased by 1/3 (so 17%?)	absolute	annual	one year	free	aanvankelijk ook bedoeld als maatregel om huisartsensalaris op te krikken grote financiele beloning leidt af van agenda voor patiënt, vandaar inkrimping The scheme has been revised for 2006–2007: all minimum and some maximum payment thresholds have been raised, 30 indicators have been dropped or modified, and 18 new indicators have been introduced (Doran 2006)
11	VBP	since 2012; USA	CMS	hospitalised patients of relevant clinical area's.	n.a.	all hospitals payed by medicare inpatient prospective payment system (3500) singleprovider (hospital)	hospitals	compulsory for all hospitals payed by medicare inpatient prospective payment system. except: pediatric and oncological hospitals	geen in FY 2013, maar vanaf 2014: 30-day mortality pneumonia, AMI, heart failure	2013: 12; 2014: 15	0% 2013 30% (2014+) 2013: 0/12 (70%) + PatExp (30%).	limited potential of indicators.	?	Provided by hospitals by HIQR system of CMS	corrected for age, gender, co-morbidities	yes, by HIQR system of CMS	yes, by HIQR system of CMS	bonusses and penalties: general cut on DRG's, but bonusses based on achieved points. Total: Budget neutral	linear pointsystem. reward based on two scores: 1. absolute score. 2. improvement score.	organisation (?)	yes : AMI, haert failure, pneumonia, infections, surgery, complications, patient safety, costs	per drg	general reduction of 1% in 2012; increased to 2% in 2017, with0,25% per year. Maximum bonus (first year) is 2% (so nett 1%)	absolute en improvement	annual	?	?	successor HQID 10 indicators of HQID were removed because they were "topped out" .
12	VIP	since 2007; Korea	National Health Insurance of Korea (NHIK); (public)	hospitalised patients of 2 clinical area's.	n.a.	first phase (2007-2009): 44 hospitals second phase 2010-2012?): 43 specialised hospitals (98%), 71 avarage hospitals (49%)	hospitals	?	mortality	1st phase: AMI 6 Sectio Caeseae 1 total: 7 more indicators in 2nd phase	1st phase: AMI 1/6 --> weighted = 30% SC 0/1	?	?	claims data + hospital data. Data is valuated by independent institution by visits and surveys	age	yes, on open website of HIRA (health Insurance Review and Assesment Service)	yes, hospitals receive annual reports with their scores, and the scores of other hospitals	bonusses and penalties	first year no payments (base-year), 2nd year: announcement that the scores of that year would influence 2010. 1st phase: hospitals were classified in 5 groups. Best 20% --> +1%; best best?% improvements --> +1% (together +_ $18,500 per hospital 2009 and $13,320 per hospital 2010); worst 20% ---> -1% on DRG's 2nd phase: 9 groups. highest group +2%, 2nd highest +1%; -2% lowest group; -1% 2nd lowest…	?	yes, 2 area's: 1OBPM (AMI), 1 non OBPM (Sectio Caeserae)	per patient per hospitalisation	first phase +1% on DRG, and -1% on DRG; 2nd phase: +2% on DRG and -2% on DRG	absolute and relative	? Per DRG	1 year	?	1. indicator score of Mortality is only calculated if >10 patients are treated

## Sheet: Effects
OBP model + country	nr.	source	effects on quality of care					effects on healthcare costs					study period	were effects incentivised?	additional comments
		article+year	effect 1	effect 2	effect 3	effect 4	effect 5	effect 1	effect 2	effect 3	effect 4	effect 5
AQC, USA	1	Afendulis 2014						although a bit lower; no statistically signifficant impact of the ACQ on drug use					?	?
	2	Barry 2016	The AQC did not lead to significant improvements in performance metrics for diabetes or cardiovascular disease among enrollees with co-occurring mental health service use,	Qualitative study results indicate that participants perceived the AQC to have had a minimal impact on care for mental health during the study period, achieving little progress toward integration of mental and physical health care.				Our findings suggest a small decrease in the probability of using mental health services attributable to the AQC concentrated among enrollees in AQC organizations accepting risk for behavioral health.	We found no effects on mental health care spending among users, but total health care spending among this group did decrease, consistent with prior findings in the full enrollee population	We found changes in the quantity of services received among mental health users in the norisk group, including relatively small increases in the number of outpatient services, psychotherapy visits, and psychotropic prescriptions.			2006-2011	yes
	3	Chien 2014	all 6 P4P incentivised measures for pediatric preventive care improved, but not signifficant (processes)	non-incentivised measures (pediatric preventive care) no difference	improvements measures mainly in 'special needs children'			no signifficant effect between groups					?	no, 6 processes incentivised; 3 processes not.
	4	Chien 2016	Leaders described witnessing robust changes in pediatric quality activities in response to the AQC, likely resulting in the small but significant improvement in delivery of pediatric preventive care measures tied to pediatric P4P that we found in our quantitative assessment					Leaders also reported that they struggled to modify pediatric spending patterns; this parallels quantitative findings that there was no significant change in pediatric spending trends in the first 2 years of the AQC					2009-2011 en 2011-2013 (interviews)	yes
	5	McWilliams 2013	little effect on measures. But higher number of Cholesterol measurements for diabetis and cardiovascular disease					lower spending after 2 years, mainly outpatient care, office visits, ED visits, minor procedures, imaging, tests	lower costs for multi morbidity				??	none (medicare patients!)
	6	Sharp 2013	no significant difference in ED use (in first year)					no signifficant costreduction (in first year)					??	yes, bundles payments
	7	song 2011	modestly improvement in quality in first year (vooral chronic care meanagement					modestly lower medical spending in year 1 (1,9%) vooral high risk patienten					2009 (first year) compared to 2006-2008	yes
	8	song 2012	Quality of care improved compared to control organizations, with chronic care management, adult preventive care, and pediatric care improving more in year 2 than in year 1.					more savings in year 2 (3,3%) than in year 1 (1,9%), vooral high risk patienten					2009 and 2010 compared to 2006-2008	yes
	9	song 2014	improvements in processes as outcomes. chronic disease management 3,9% improvement on adult preventive care 2,7%, pediatric 2,4%.					6,8% lower costs over 4 years	Savings were mostly concentrated in the outpatient facility setting and explained by both reduced prices and reduced utilization after 4 years.	in 2012 (y3) claimssavings topped out payments			2009-2014	yes
	10	Stuart 2016	found almost no evidence that the AQC affected SUD performance metrics or spending on enrollees with SUD treatment in the first 3 years of the contract.					found almost no evidence that the AQC affected SUD performance metrics or spending on enrollees with SUD treatment in the first 3 years of the contract.	there was no change in total health-care spending or SUD treatment-specific spending among SUD service users				2006-2011	yes
CQUIN, UK	1	Kristensen 2013	success in developing local targets, but did not lead to enthousiasm	the type and prioritization of indicators generally does not live up to the standards set out centrally with the aim of achieving the national objectives for improvements in quality and innovation in the English NHS.	many schemes did not met expectations of area's (safety, effectiveness, patient experience and innovation), more structure and processes than wished.	the development of measures was a distraction		savings of +- 1 bilion pound in year 3					2010/2011	?
	2	McDonald 2013	no influences on relations stakeholders	limited impact on qualitty of care	increase in work pressure, leading to frustration	quantitative effects positief and negatief, though ususally not significant							?	?
	3	Shlebak 2016	have led to mandatory VTE risk assessment on at least 95% admissions since April 2013, we believe, as from our personal experience, this has led to a major healthcare quality improvement										2011-2015	yes
HQID, USA	1	Bhattacharyya 2008	we found that the volume of hip and knee replacements, status as a teaching institution, and location in the Midwestern United States were significant independent factors related to top performance. In addition, we observed that topperforming hospitals tended to have a higher case-mix index and to be more specialized in orthopaedic surgery.										2006-07	yes
	2	Eijkenaar 2015	for phase 1 most studies found a larger increase in quality than in the control group, bet the effect was limmited: only one study found an improvement of 4% (Lindenauer et al. 2007)	Positive effects on processes did not continue in phase 2, although the incentives increased with 50% more bonuspayments	Phase 2 did not lead to bigger improvement among initially poor performing hospitals.			total bonuspayments in in phase 2 were $12 milion per year (in phase 1: $8.2 milion).					?
	3	Epstein 2014a	no evidence that being under financial incentives led hospitals to restrict access for patients overall or those at particularly high risk of mortality.	Even among hospitals that have been previously found to be more responsive to P4P (those with a large proportion of Medicare patients, higher margin, or location in a more competitive market), we found no evidence that patients were less likely to receive CABG surgery under P4P.									02-03 and 08-09	yes, but indirect relation
	4	Epstein 2014b	positive: gap closed for black patients on processes. In premier > other hospitals.	mortality generally decreased for blacks relative to whites for AMI, CHF, and pneumonia in both Premier and non-Premier hospitals. Alleen CHF significant beter dan andere ziekenhuizen.									2004-2008	?
	5	Jha 2012	little evidence that the Premier HQID program was associated with declines in mortality above and beyond those reported for hospitals that participated in public reporting alone.	no differences in trends in mortality between conditions for which outcomes were explicitly linked to incentives and conditions for which outcomes were not linked to incentives	among hospitals that were poor performers at baseline, there was only a weak and inconsistent association between participation in the Premier HQID program and reductions in mortality								2002-2009	yes	Taken together, these findings are sobering for policymakers who hope to use incentives such as those in Premier HQID to improve patient outcomes (e.g., 30-day mortality)
	6	Kruse 2012						found no significant effect despite the payment of over $17 million in bonus payments over the study period. although P4P may The Impact of Hospital Pay-for-Performance 2131 not represent a large revenue stream to hospitals, it might not negatively affect hospital costs or margins either.					claimsdata 2000-2005	no
	7	Mehrota 2009	benefit of a 2- to 4-percentage point improvement beyond the improvement seen in control hospitals.	The PHQID program has not been shown to lead to improved inpatient AMI mortality, although there is controversy about the relationship between performance on process quality measures and mortality	no evidence that the PHQID resulted in the potential adverse consequence of decreased performance on quality measures not included as a basis for incentives			hospitals participating in the PHQID program overused antibiotics for other respiratory conditions such as asthma or CHF					?	?
	8	Nicholas 2011	Despite incentives to game the system and boost scores at low cost, we found that hospitals display no consistent shift in efforts to easier tasks.	Compliance improved for all reported performance measures between Year 1 and Year 3 of the P4P demonstration project both in hospitals receiving financial incentives and in other hospitals that were only subject to public reporting.									2003-2005	yes
	9	Ryan 2009	no effect on mortality after correction for selection bias	possible reduction in outliers but very weak				no effects on cost up to 60 days after dicharge					2000-2006	yes
	10	Ryan 2012b	This study found that quality improvement relative to that in matched comparison hospitals was significantly less for demonstration hospitals in phase 2 than in phase 1 of the intervention for heart failure and pneumonia, and also less, although not significantly, for heart attack.	It did not lead hospitals whose performance had been lower to achieve greater improvement in quality than hospitals whose initial performance had been higher.									2004-2009	yes
	11	Ryan 2014	we found limited evidence supporting the idea that hospitals’ receipt of quality bonuses facilitates subsequent quality improvement. (20-36 positief, maar vaak niet significant)	the 2 percent bonus for AMI in 2006 was significantly associated with increased quality improvement in the following year	and the 1 percent bonus for pneumonia in 2005 was associated with increased quality improvement								2004-2006	yes
	12	Shih 2014	after adequate adjustment with a control group of non-participating hospitals, there was no improvement due to the HQID incentive structure changes.	Moreover, we found no improvement among the poorestperforming hospitals, the intended beneficiaries of the policy.									2003-2009	yes
	13	Werner 2011	although hospital performance improved under pay-for-performance, the effect was short-lived.	However, we found that several factors affected hospitals’ response to pay-for-performance, and the effect varied by incentive size, amount of competition, and hospital finances.									2004-2008	?
HRRP, USA	1	Kahn 2015	In fiscal year 2015 about three-quarters of the 3,478 hospitals for which anHRRPadjustment was reported byCMS were penalized under the HRRP	The effects of the program are concentrated: 10 percent of hospitals accounted for nearly half of the HRRP penalties.									?	?	Risk adjustment of the readmission measures that form the basis of the HRRP payment adjustment has been a major source of criticism, particularly with respect to the lack of adjustment for sociodemographic factors that may contribute to higher readmission rates at some hospitals serving low-income communities.
	2	Mellor 2016	We find that the HRRP significantly reduced readmission for Medicare patients treated for acute myocardial infarction (AMI)	We find no evidence that hospitals delay readmissions, treat patients with greater intensity, or alter discharge status in response to the HRRP, nor do we find changes in the age, race/ethnicity, health status, and socioeconomic status of patients admitted for AMI									?	?
Hudson Health Plan, USA	1	Chien 2012	processes and clinical outcomes did not change signifficantly, compared to non- Hudson between 2003-2007	minor care pattern changes during study time were seen: woman went less to ED; younger adults received poorer care and had higher odds to be hospitalized	no difference in QoC for patients with more co-morbidities			health care utilization did not change signifficantly over study period					?	precessen allemaal wel, maar geen incentives voor bepalde groepen zoals vrouwen, jong volwassenen of pten met co-morbiditeiten.
	2	chien 2010	imunization rates among children did not increase compared to non p4p-program	no effect on existing clinical disparities	there was a significantly increased odds ratio for children with chronic conditions or Hispanic ethnicity	patiënts of practises with a high percentage of Hudson Health Plan verzekerdern were signiffically more often vaccinated		$1.0 million payed in bonuspayments					?
Maryland HACP, USA	1	Calikoglu 2012	hospital-acquired conditions in the state declined by 15.26 percent over two years. The three greatest cost reductions occurred in urinary tract infections, septicemia and severe infections, and pneumonia and other lung infections.	incentiviced complications decreased, but non-incentivised increased a little				cost savings of $110.9 million in 2 y					2007-2010	no, clinnically not relevant complications or complications with low costs were excluded
MSSP, USA	1	Eijkenaar 2015	mssp jar 1: 30/33 indicatoren verbeterden (bij andere organisaties 17/22 waar vergelijking mogelijk was)					mssp jaar 1: besparing van 383 miljoen $. Door 118 zkh waarvan 58 > 2% bespaarden (en dus shared savings kregen)					2012-2013 (y 1)	yes
	2	Nattinger 2016						our findings show that physicianbased rural ACOs seem to be more effective at garnering savings for Medicare and earning shared savings than other types of rural ACOs (eg, hospital-based).	we did not find an association between ACO financial performance and size or program experience				2014	yes
PAMC, USA	1	Chung 2010a	we found no differential improvement in overall quality measure scores based on the frequency of payment.					none					2007	yes
	2	Chung 2010b	we observed improvement in some reported and incentivized quality measures in comparison with the previous years’ trend. However, we observed no difference with the physician groups without physician-specific incentives.										2005-2007	no, incentivised as non-incentivised
Pioneer ACO, USA	1	Eijkenaar 2015	year 1: less readmissions	year 1: improvement on 15 measures (+ improvements in intermediate outcomes	jaar 2: improvement in 28 measures			in year 1 0,5% lower costs (less readmissions). Big differences between providers	year 2: again 0,5% lower (more than in year 1)				2012-2013 (year 1)	yes
	2	Greene 2015	Fairview’s large financial incentive did not result in a greater increases in quality metrics between 2010 and 2012 than the increases reported in comparable medical groups in Minnesota that did not have such large financial incentives for quality.	There was improvement at Fairview on the three quality metrics in the first two years of the model. However, it was notable that the magnitude of improvement was not related to the size of the metric’s financial incentive.	We found that there was large variation in the amount individual primary care providers improved on their quality metrics in the first two years of the compensation model, with some providers not improving at all and others improving substantially.	By far the largest predictor of improvement was the provider’s baseline quality performance. Primary care providers whose baseline performance was in the lowest tertile improved three times more on average across the three quality measures than those in the middle tertile, and almost six times more than those in the top tertile							2010-2012	yes	40 percent of primary care providers’ base compensation was based upon their clinic-level quality performance.
QOF, UK	1	Alshamsan 2012	underlying trend of general improvements in HbA1c, cholesterol, and blood pressure control predating QOF	The introduction of this pay-for-performance scheme appeared to have only a modest impact on some intermediate outcomes; it was associated with initial accelerated improvements in systolic blood pressure in white and black patients, but these improvements were sustained only in black patients.	Initial improvements in diastolic blood pressure in white patients and in cholesterol level in black and white patients were not sustained in the post-QOF period.	There was no benefi cial impact of QOF on HbA1c levels in any ethnic group.	Existing disparities in risk factor control remained largely intact at the end of the study period.						2000-2007	ja
	2	Campbell 2008	may have achieved its declared objectives of improving diseasespecifi c processes of patient care through reaching a series of specifi c evidence-based targets	Our fi ndings, however, suggest that QOF has changed the way doctors and nurses work together and the nature of clinician- patient consultations.	many physicians expressed concerns about the future role of UK family practitioners, as well as worries about the consequences of a performance- monitoring culture								2008	n.a.
	3	Campbell 2009	although these initial improvements were maintained, for two of the three conditions studied (heart disease and asthma), improvements in the quality of care reached a plateau a year after the scheme’s introduction	care for diabetes continued to improve, but it did so at a rate equivalent to that of the rate in the pre-introduction period	significant differences between aspects of care that were linked to incentives and aspects of care that were not linked to incentives (non-incentives namen af tussen 2005 en 2007, incent. Bleven stijgen)	This study suggests that continuity of care declined after pay for performance was introduced	the pay-for-performance scheme in England attained its quality-improvement goals but that the pace of improvement was not sustained once these goals had been reached.	30 to 40% gains in family practitioners’ net income from the 2002–2003 period to the 2005–2006 period					1998-2003; 2005; 2007	no
	4	Crawley 2009	Achievement of audit targets and usage of secondary prevention medications for CHD, diabetes and hypertension was broadly similar in manual and non{manual occupational groups in England before and after the introduction of the Quality and Outcomes Framework.										2003-2006	yes, diabetes, cvd, hypertension
	5	Dalton 2011	Exception reporting levels in people with diabetes remained stable over the study period and were higher for the HbA1c control indicator than the cholesterol and blood pressure control indicators.	Patients who were exception reported were significantly less likely to achieve treatment targets for HbA1c , blood pressure and cholesterol .	There was considerable variation in exception reporting by patient (age, ethnicity, co-morbidity, duration of illness) and practice characteristics (list size, deprivation).	Highest rates of exception reporting occurred among already disadvantaged groups at greater risk of diabetes complications and poorer health outcomes							2004-2007	yes, exception reporting
	6	Doran 2006	In the first year of the pay-for-performance program, English family practitioners performed extremely well with respect to the quality targets, attaining a median of 96.7 percent of the available points for clinical indicators	geen changes between socio-economic groups (overall highest score!)	The generally low levels of exception reporting suggest that large-scale gaming was uncommon. However, a small minority of practices exception-reported a much larger proportion of their patients: 91 (1.1 percent) excluded over 15 percent of their patients.	small group with extreme exeption reporting numbers		in 2004: 1,8 billion pounds available	avarage annual income of practitioners increased with 23.000 pounds				2004-2005	yes
	7	Doran 2008a	variation in the quality of care related to deprivation was reduced during the fi rst 3 years of the fi nancial incentive scheme					In the fi rst 3 years of the scheme, more than £2 billion additional funding was provided for primary-care services:					2004-2007	no
	8	Doran 2008b	Overall levels of exception reporting were generally modest, averaging less than 6%	the maximum rate of exception reporting appears to have decreased substantially, from an estimate of 86% in 2004–2005 to 28% in 2005 – 2006. This reduction in rates mainly affected practices with very high rates of exception reporting	We estimate that exception reporting increased the income in practices by an average of £1,738 ($3,476) and the income of individual physicians by about £500 ($1,000), which is less than 0.5%	The generally low overall rates of exception reporting masked some wide variations	more exeption reporting for outcomes and medication, little for easy influenceable processes						2005-2006	n.a. exception reporting
	9	Doran 2011	measures increased before the start, afterwards continuing improvements but after 2-3 years plateau phase	non- incentivised, small improvements, but after 2 years decrease									2000-2003 and 2004-2007	no, incentivised as non-incentivised
	10	Doran 2012	we found that overall rates of exception reporting were generally low but varied widely by indicator	Rates of exception reporting varied with practice characteristics. Factors associated with higher levels of informed dissent exceptions were broadly comparable with those for overall exceptions, but effect sizes tended to be smaller and were non-significant in some cases.	Overall, 5.4% of clinical points scored by practices—and therefore remuneration received—was attributable to exception reporting.								2008-2009	?
	11	Edwards 2007	All practices experienced an increase in workload, and most increased their staff to address this,or identified the need to do this to sustain the workload	creation of incentive schemes, caused positive and negative effects on moral									?	no , not directly
	12	Fleetcroft 2012	there is no obvious relationship between the size of the financial incentive and health gain for indicators with available data on health gain	Some interventions (such as beta blockers in heart disease) receive a relatively low incentive compared with their expected health gain, whereas others (such as interventions for smoking cessation) receive a relatively high incentive compared with their expected health gain	the incentives are not aligned with maximising health outcome	Many practices exceeded the threshold for maximum incentive payments in clinical indicators, and in these situations the GMS contract does not reward further improvement							2004-2006	yes
	13	Gallagher 2014						the introduction of financial incentives through the Quality and Outcomes Framework in 2004 has resulted in a change in the proportion of people with newly diagnosed diabetes being started on medication within 2 years of diagnosis. (meer medicatie)					1998-2008	yes
	14	Gemmell 2009	While there was no change in the average hours per week devoted to patient care by either nursing staff or GPs, the number of visits to nursing staff increased while the number of visits to GPs declined.	GPs’ self-reported complexity of visits and the number of patient problems per visit showed no statistically significant changes from 2003 to 2005	In contrast to doctors, nursing staff reported an increase in both visit rates and the complexity of those visits.								2003-2005	no
	15	Gillam 2012						there is some evidence from a health economics perspective that, for those indicators amenable to evaluation, the Quality and Outcomes Framework incentive payments are likely to be a cost-effective use of resources for most primary care practices.					?	?
	16	Gravelle 2010	However, there is also evidence of gaming of exception reporting										3003-2006	?
	17	Guthrie 2006	use of ADPF (=tool for correcting for differences in prevalence) did not lead to fair pyment/worload rate.										?	?
	18	Hannon 2012	few participants, regardless of their particular condition, had noticed any changes in the structure or process of care following the introduction of theQOF in 2004	The majority of participants recognised that the practice staff tended to spendmore time looking at the computer screen than they used to.Many patients viewed this positively,	Aminority (n = 5) of patientswere concerned that their practice may only focus on incentivised areas, to the detriment of nonincentivised aspects of care.	Patients (n = 6) also expressed worries that GPs would automatically try to meet the target without considering what was best for the patient. Pay-for-performance schemes could eat into consultation time.							?	?
	19	Harrison 2014	Our results show a moderate and sustained reduction in emergency hospital admissions for ambulatory care sensitive conditions (ACSCs) that were incentivised under the UK’s Quality and Outcomes Framework pay for performance scheme. This reduction was 2.7% in the first year of the scheme, increasing to 8.0% in the seventh year.	Our supplementary analysis, which considered only the underlying trend in admissions for the incentivised ACSCs, showed a larger reduction, which also coincided with the introduction of the Quality and Outcomes Framework scheme.									1998-2011	no, not all
	20	Karunaratne 2013	Following the introduction of renal indicators into P4P, a significant improvement in BP was seen in a large primary care population of patients with CKD 3–5.					The cost of the BP reduction in terms of increased prescribing was modest and is likely to be cost-effective, given the potential health gains achievable through the achieved improvements in BP control.					2004-2010	?
	21	Kasteridis 2016	small but statistically significant reduction in the risk of care home placement but only when the admission was for an ambulatory care sensitive condition, rather than for dementia	Other important predictors of care home placement were older age, female gender, incontinence, cerebrovascular disease, hip fracture, falls, senility, and comorbidity	pension-related benefit payments— in particular, ‘guarantee credit’ which is targeted at those with greater levels of income deprivation—was linked to a lower risk of care home placement								?	?
	22	Kendrick 2015	GPs appeared to respond to the introduction of the QOF in April 2006 by using relatively fewer diagnostic category codes and more symptom and other codes to record new episodes of depression overtime, there by putting relatively few patients into the denominator for assessing their performance in measuring the severity of depression with symptom questionnaires										2003-2013	yes
	23	Kontopantelis 2012	Rates of influenza immunization for specified vulnerable groups in England have remained generally high under a pay-for-performance program that includes financial incentives for immunizing CHD patients.	A small (5 percent) rise in the upper payment threshold for patients with CHD was associated with a small but immediate increase in immunization rates for this group of patients, including those in practices that were already achieving above the new threshold	There was no evidence that low-performing practices reduced their immunization efforts, because they could not reach the new upper threshold.	However, rates of exception reporting of patients also increased.							2004-2010	?
	24	Kontopantelis 2016	older people, women and patients in less affluent areas were more likely to be exception reported for a clinical contraindication.	Patterns were similar for informed dissent, but men were more likely to be exception reported than women. The higher overall raw rates of exception reporting in men are largely attributable to higher prevalence of conditions such as coronary heart disease and diabetes	we also found that multimorbid patients were more likely to refuse monitoring and treatment under the scheme. This raises questions about the appropriateness of incentive frameworks and guidelines based on single conditions	Greater area deprivation was also associated with higher exception rates.	men, smokers, patients residing in more deprived areas and multimorbid patients had a higher probability of dying. Controlling for these factors, we found that patients receiving one or more exception codes, of any type, were more likely to die the following year.						2006-2012	n.a. exception reporting
	25	Lee 2011	QOF was associated with an initial step change improvement in the quality of care but that these improvements appear to flatten out in subsequent years although the pattern of improvement varied between outcome measures.	We found that disparities in risk factor control were attenuated only on few measures and largely remained intact at the end of the study period.									2000-2007	?
	26	Lester 2013	possible negative aspects of medical professionalism: minority of GPs prioritising their own pay rather than patients’ best interests and reduced clinical autonomy through increased micromanagement of the clinical workload.										2011	?
	27	MacBride-Stewart 2008	there was increasing prescribing of QOF drugs compared to other drugs before and after the contract was introduced. It seems therefore that prescribing of these drugs paralleled the improvements in the quality of clinical care in defined areas seen before the introduction of the contract, especially in managing CHD	Almost half of the change in QOF DDDs was for lipid-regulating drugs but there was only a relatively small change in other classes of drugs,									2002-2006	no, not all
	28	Maisey 2008	practices had made substantial changes in systems, and that the changes were focused on delivering improved care, but only for incentivized conditions.	concerns remain about process-driven medicine and difficulty maintaining a patient-centred approach.	The line between legitimate data ‘cleaning’ after initial recording of performance and data manipulation to maximize practice incomemay be a fine one.								2008	n.a.
	29	McDonald 2009	unintended consequences of pay-for-performance programs are likely to vary according to the design and implementation of these programs.	loss of autonomy niet zo'n issue in QOF	abuse of exception reporting kwam niet op grote schaal voor, lijkt het (itt tot california!)	because qof was nationally negotiated, there was more support of the fieldcompared to California	Programs involving surveillance and external rewards have the potential to damage intrinsic motivation						2009	no, unintended
	30	Millett 2007a	The proportion of patients reaching treatment targets for HbA1c, BP, and total cholesterol increased significantly after the implementation of a new contract for general practitioners in the UK that linked pay to performance.	The increases were broadly uniform across ethnic groups, except for the black Caribbean group, which had improvements in HbA1c and BP control that were significantly lower than in the white British group.	Variations in prescribing and achievement of treatment targets between ethnic groups evident in 2003 were not attenuated in 2005								2003 and 2006	no, etnic dysaprities
	31	Millett 2007b	Both the recording of smoking status and the documented delivery of smoking cessation advice increased significantly between 2003 and 2005.	The prevalence of smoking decreased significantly over this period, although these reductions were lower among women than among men	We found no evidence to suggest that pay-for-performance incentives increased variation in support for smokers and smoking rates across key demographic variables such as age, sex, ethnic background and deprivation status.								2003 and 2005/2006	yes
	32	Millett 2008	Ethnic disparities in the management of hypertension have persisted (white vs black and asian)	These disparities are particularly marked among those patients with multiple cardiovascular conditions.									2008	yes (hypertension), no (etnic disp)
	33	Millett 2009a	Diabetes patients with co-morbid conditions appear to have benefited more from the introduction than those without co-morbidity										2004-2005	yes
	34	Millett 2009b	was associated with reductions in mean systolic and diastolic blood pressure and blood glucose in patients with diabetes (beter dan trend mocht verwachten)	this incentive scheme may have had differential impacts on different ethnic groups, potentially widening disparities in intermediate outcome control in black, white, and South Asian groups.									2000-2005	?
	35	Norman 2014	it seems that under the rhetoric of holism and patient centeredness qof is pushing the biomedical model further into community-based practice, limiting the potential for general practitioners’ autonomy, critical application of evidence-based medicine and reflective practice.										2014	?
	36	Ryan 2016	Our results show that introduction of the QOF in the UK was not signifi cantly associated with changes in population mortality for disease areas that were targeted by the programme.	We recorded that the QOF was also not signifi cantly associated with changes in mortality for disease areas that were not targeted by the programme.				about £5·86 billion (US$9 billion) was invested in incentive payments during the fi rst 7 years of the QOF, with additional billions invested in programme administration and information technology support.					1994-2010	no, not all
	37	Serumaga 2011	did not improve the quality of care and clinical outcomes for patients with hypertension in primary care.	the implementation of pay for performance had neither an immediately discernible (a level change) nor a sustained (a trend change) effect on the rate of blood pressure monitoring and control	we did not find any statistically significant changes in the cumulative incidence of major hypertension related adverse outcomes or mortality	no evidence of gaming							2000-2007	yes
	38	Shah 2011	Achievement of 14 of the 16 quality indicators was lower for residents in care homes than for those in the community, with the most noticeable differences for residents of nursing homes, prescribing in patients with heart disease, and physical monitoring of people with diabetes	Quality indicators for use of antiplatelet therapy and monitoring of blood pressure showed the least difference between settings.	Doctors were more likely to exclude residents in care homes from Quality and Outcomes Framework monitoring	Differences between settings were not explained by higher prevalence of dementia in care homes, patients with limited life expectancy, or exception reporting of patients							2008-2009	?
	39	Simpson 2011	there were increases, over time, in the proportions that were treated with hypertension-related therapy and that achieved blood pressure targets as well as reductions in mean blood pressure. Maar ookal voor invoering	women who were oldest and had the greatest socioeconomic deprivation status, together with the men with the greatest socioeconomic deprivation status, became less likely to have a recorded blood pressure measurement than younger and more affluent patients.	the youngest patients in this study with hypertension were less likely to be prescribed a therapy.								?	yes
	40	Strong 2009	COPD 9 criteria met for 97.4% of the patients on COPD registers, and the COPD 10 criteria met for 89.5% of patients. However, in only 31% (95% CI 27%–35%) of cases were we able to find evidence of spirometry to BTS standards, and 12% of patients on COPD registers had FEV1 (% predicted) results recorded that did not support the diagnosis of COPD.	There was no correlation at practice level between the QOF achievement against the two spirometry related indicators, and the quality of that spirometry.									2006-2007	yes
	41	Vaghela 2009	The overall level of achievement of diabetes targets increased over 4 years.	Lower-performing practices have shown the greatest improvements, and regional variations in care have reduced.	There has been a substantial increase in the proportion of all diabetic subjects achieving intermediate outcome targets.								2004-2008	yes
	42	Wang 2006	Smaller practices received fewer QOF points compared to larger practices.										2002 (so before the start), and 2005 (score QOF).	?
	43	Whalley 2008	overall job satisfaction continued to improve, and overall job pressure declined.	While doctors’ views of the negative impact of the contract on workload and autonomy prevailed, the perceived gains in quality in preventive care and the care of chronic diseases exceeded their expectations and the potential negative effects on the care of acute illness were less than anticipated				Doctors’ mean reported income after expenses but before tax was estimated to have increased from approximately £73 400 in 2004 to £92 600 in 2005. This increase of 26.1% agrees well with that (30.4%) estimated from GP tax returns for 2004 to 2005					2001, 2004, 2005	n.a.
VBP, USA	1	Chatfield 2016	for-profit hospitals and small hospitals ( 99 beds) are outperforming hospitals that are larger and that are operating under nonprofit or government ownership structures in regard to VPB PC measures, HCAHPS measures, and TPSs.										2009-2013	yes, total scores
	2	Chee 2016	VBP programs have been implemented widely, and their impact has been marginal thus far.	The strength of evidence on the effectiveness of pay-for-performance VBP programs on improving health delivery and patient outcomes is mixed and modest										?
	3	Das 2016	Although the program rewards the best performers appropriately, some hospitals receive bonuses despite their low quality.					We found that adding a measure of spending to the Hospital Value-Based Purchasing program and decreasing the overall weight of quality has changed the types of hospitals that receive bonuses or penalties.					2014-2015	from 2015
	4	Eijkenaar 2015	according to (ryan 2014) no proff for increased quality in first 9 months											?
	5	Figueroa 2016	no evidence that it has led to better patient outcomes. The trends in mortality for the target conditions among hospitals participating in HVBP actually slowed after the program’s introduction, although that slowing was also seen among hospitals not participating in the program	Even among hospitals with worst patient mortality at baseline, a group of hospitals that had arguably more motivation to improve to avoid penalties, we found no evidence that HVBP drove improvement beyond secular trends observed in a matched group of non-HVBP hospitals	We found that the introduction of the US HVBP program was not associated with lower 30 day mortality.								2008-2013	yes
	6	Gilman 2015	safetynet hospitals were more likely than other hospitals to be penalized under VBP in 2014 as a result of their poorer performance on process and patient experience scores	the program’s use of mortality measures in 2014 did not have a disproportionate impact on safety-net hospitals	small gain for hospitals in general								2014	yes
	7	Ramirez 2016	The impact of health care business models on performance across these domains is considerable, and should be considered as payment reform is refined. smaller physician-owned hospitals outscored larger tertiary centers, teaching hospitals, and safety-net providers.										2010-2011-2012-2013	?
	8	Ryan 2015	no evidence that improvement in clinical process or patient experience performance was greater for hospitals exposed to HVBP compared to a matched comparison group of hospitals that were not exposed to HVBP	no evidence that the effect of HVBP varied based on hospitals’ initial clinical process or patient experience performance.	We did, however, find some evidence that hospitals that were ultimately exposed to HVBP had greater improvement on clinical process performance when we assumed that the effects of HVBP began 3 years prior to the start of financial incentives.								2008-2013	yes, from 2013
	9	Zhao 2015	less efficient hospitals aremore likely to have lower patient satisfaction	larger and system-owned hospitals had significantly lower patient experience scores but higher clinical process of care scores.	not-forprofit and for-profit hospitals had lower patient experience scores but higher clinical process scores and higher TPSs compared with public or government-owned hospitals	the results of this study indicated that hospitals with a higher percentage of Medicare and Medicaid patients were significantly related to lower clinical process of care scores, lower patient experience scores, and lower TPSs							2013	yes	tps = total performance scores
VIP, Korea	1	Kim 2012	The incentives awarded to the hospitals were 857 million KRW between 2008 and 2010. In the second year, KRW 453 million was provided to 21 hospitals, and in the third year KRW 404 million was awarded to 26 hospitals. Because the overall quality scores improved, a penalty was not applied to any hospital.	AMI: The results of the VIP and expanded VIP showed continuous and marked improvement in the CQSs of the AMI measures . There was a 5.60-point increase in the mean CQS and 6.72 decrease in the standard deviation among institutions. quality improvement was more prominent in the lower grades	AMI: There were clear improvements in the process indicators, including the fibrinolytic administration rate within 60 minutes of hospital arrival and primary PCI rate within 120 minutes of hospital arrival.	C-section: The results of the VIP and expanded VIP showed continuous and marked improvement in standard scores of the C-section rate measured between 2007 and 2010. There was a 1.82-point decrease in the mean standard score and a 0.64-point decrease in the standard deviation among institutions. In particular, quality improvement was more prominent in the lower grades.	In 2010, general hospitals were included as eligible institutions for the VIP, and in this group, there was greater improvement (2.52 points) in the standard score. suggesting that newer participants and lower-performing institutions showed greater mprovement.	The incentives awarded to the hospitals were 857 million KRW between 2008 and 2010. In the second year, KRW 453 million was provided to 21 hospitals, and in the third year KRW 404 million was awarded to 26 hospitals. Because the overall quality scores improved, a penalty was not applied to any hospital.					2007-2010	?
	2	Lee 2012	tertiary teaching hospitals had concluded that the HIRA-VIP increased quality of care										2010 (3rd year)	?
	3	Yang 2016	We found that five process indicator values, including rate of swallowing disorder screening and rate of consideration of early rehabilitation, showed improvement after the introduction of VIP.	The interquartile ranges of five process indicator were narrowed.	The improvement in the indicator values and narrowing of the gap were more prominent in general hospitals than in tertiary hospitals.	Additionally, in-hospital mortality rate of hemorrhagic stroke decreased in general hospitals, but not in tertiary hospitals.	The change in-hospital mortality rate of ischemic stroke was not significant both general and tertiary hospitals						2010	yes
